# Supplementary material for: Combined Snail and E-cadherin Predicts Overall Survival of Cervical Carcinoma Patients: Comparison Among Various Epithelial-Mesenchymal Transition Proteins
Source: Front Mol Biosci. 2020 Feb 28;7:22. doi: 10.3389/fmolb.2020.00022 (PMC7058927; doi:10.3389/fmolb.2020.00022)
Supplement: Supplementary file 4 [file Data_Sheet_1.xlsx]

## Sheet: Sheet1
Data Sheet 1: The raw data of TABLE 1-3.
Patient name	operation time	Snail expression	E-cadherin expression	V1	Stutas	OS(months)	ZEB-1	Slug	Twist1	Vimentin	Survivin	FIGO	Histologic grade	Lymph node metastasis (LNM)	Histologicl type	Patient age
XX	2008-03-03	High expression	High expression	Intermediate-risk group	Death	12	Low expression	High expression	High expression	High expression	High expression	III–IV	G3	NO LNM	SCC	≥55
XXX	2008-04-03	High expression	High expression	Intermediate-risk group	Death	61	High expression	High expression	High expression	High expression	High expression	III–IV	G1-G2	NO LNM	SCC	≥55
XX	2008-05-06	High expression	Low expression	High-risk group	Death	8	Low expression	High expression	High expression	High expression	Low expression	III–IV	G1-G2	NO LNM	SCC	<55
XX	2008-06-05	High expression	Low expression	High-risk group	Death	14	Low expression	High expression	High expression	High expression	Low expression	III–IV	G3	NO LNM	SCC	<55
XXX	2008-07-01	High expression	High expression	Intermediate-risk group	Death	35	Low expression	High expression	High expression	High expression	High expression	III–IV	G1-G2	NO LNM	Other	<55
XX	2008-08-07	High expression	High expression	Intermediate-risk group	Death	36	Low expression	Low expression	High expression	High expression	Low expression	I–II	G3	NO LNM	SCC	≥55
XX	2008-09-08	High expression	High expression	Intermediate-risk group	Death	61	High expression	Low expression	High expression	High expression	High expression	I–II	G3	NO LNM	SCC	≥55
XXX	2008-10-09	High expression	High expression	Intermediate-risk group	Death	58	High expression	Low expression	High expression	High expression	Low expression	III–IV	G3	NO LNM	SCC	≥55
XXX	2008-11-10	High expression	High expression	Intermediate-risk group	Death	39	High expression	Low expression	High expression	High expression	High expression	I–II	G3	LNM	SCC	<55
XX	2008-12-11	Low expression	Low expression	Intermediate-risk group	Death	40	High expression	Low expression	High expression	High expression	High expression	I–II	G3	NO LNM	Other	≥55
XXX	2009-01-12	High expression	Low expression	High-risk group	Death	1	High expression	Low expression	High expression	Low expression	High expression	III–IV	G3	NO LNM	SCC	≥55
XX	2009-02-13	Low expression	Low expression	Intermediate-risk group	Death	32	High expression	High expression	Low expression	High expression	High expression	I–II	G1-G2	LNM	SCC	≥55
XXX	2009-03-13	Low expression	Low expression	Intermediate-risk group	Death	43	High expression	High expression	Low expression	High expression	High expression	III–IV	G1-G2	LNM	SCC	<55
XX	2009-04-15	Low expression	Low expression	Intermediate-risk group	Death	49	High expression	High expression	Low expression	High expression	High expression	III–IV	G3	LNM	SCC	≥55
XXX	2009-05-12	Low expression	Low expression	Intermediate-risk group	Death	55	High expression	High expression	Low expression	High expression	High expression	III–IV	G3	LNM	SCC	≥55
XXX	2009-06-17	High expression	Low expression	High-risk group group	Death	61	High expression	High expression	Low expression	High expression	High expression	III–IV	G3	NO LNM	SCC	≥55
XXX	2009-07-15	High expression	Low expression	High-risk group group	Death	57	High expression	High expression	High expression	Low expression	High expression	I–II	G1-G2	NO LNM	SCC	≥55
XXX	2009-08-19	High expression	Low expression	High-risk group group	Death	4	High expression	High expression	High expression	Low expression	High expression	I–II	G1-G2	NO LNM	SCC	≥55
XXX	2009-09-10	Low expression	Low expression	Intermediate-risk group	Death	29	High expression	High expression	High expression	Low expression	High expression	I–II	G3	NO LNM	SCC	<55
XXX	2010-10-21	High expression	High expression	Intermediate-risk group	Death	58	High expression	High expression	High expression	Low expression	High expression	III–IV	G3	NO LNM	SCC	<55
XXX	2010-11-12	High expression	Low expression	High-risk group group	Death	16	High expression	High expression	High expression	Low expression	High expression	III–IV	G1-G2	NO LNM	SCC	<55
XXX	2010-11-14	High expression	High expression	Intermediate-risk group	Death	42	High expression	High expression	High expression	High expression	High expression	III–IV	G1-G2	NO LNM	SCC	≥55
XXX	2010-08-24	High expression	High expression	Intermediate-risk group	Death	33	High expression	High expression	High expression	High expression	High expression	III–IV	G1-G2	NO LNM	SCC	<55
XXX	2010-07-25	High expression	High expression	Intermediate-risk group	Death	44	High expression	High expression	High expression	High expression	High expression	I–II	G3	NO LNM	SCC	<55
XXX	2011-06-16	High expression	Low expression	High-risk group	Death	18	High expression	High expression	High expression	High expression	High expression	I–II	G1-G2	LNM	SCC	<55
XXX	2011-05-27	High expression	Low expression	High-risk group	Death	26	High expression	High expression	High expression	High expression	High expression	I–II	G3	LNM	Other	<55
XXX	2011-04-28	High expression	Low expression	High-risk group	Death	27	High expression	High expression	High expression	High expression	High expression	I–II	G3	LNM	Other	≥55
XXX	2011-03-29	Low expression	Low expression	Intermediate-risk group	Death	58	High expression	High expression	High expression	High expression	High expression	I–II	G1-G2	LNM	Other	≥55
XX	2011-01-10	High expression	Low expression	High-risk group	Death	29	High expression	High expression	High expression	High expression	High expression	I–II	G3	LNM	SCC	≥55
XXX	2011-03-31	High expression	Low expression	High-risk group	Death	20	High expression	High expression	High expression	High expression	High expression	III–IV	G3	LNM	SCC	≥55
XXX	2008-03-04	High expression	Low expression	High-risk group	Death	21	High expression	High expression	High expression	High expression	High expression	III–IV	G1-G2	LNM	SCC	<55
XXX	2008-04-21	High expression	Low expression	High-risk group	Death	22	Low expression	Low expression	Low expression	Low expression	Low expression	III–IV	G1-G2	LNM	SCC	<55
XX	2008-06-02	High expression	Low expression	High-risk group	Death	13	High expression	Low expression	Low expression	Low expression	Low expression	III–IV	G1-G2	LNM	SCC	<55
XXX	2008-06-30	High expression	Low expression	High-risk group	Death	32	High expression	Low expression	Low expression	High expression	High expression	III–IV	G1-G2	LNM	SCC	≥55
XXX	2008-07-15	High expression	Low expression	High-risk group	Death	35	Low expression	Low expression	Low expression	High expression	High expression	III–IV	G1-G2	LNM	SCC	≥55
XXX	2008-09-04	High expression	Low expression	High-risk group	Death	36	Low expression	Low expression	Low expression	High expression	High expression	III–IV	G1-G2	LNM	Other	<55
XXX	2008-10-27	High expression	Low expression	High-risk group	Death	37	High expression	Low expression	Low expression	High expression	High expression	III–IV	G3	LNM	SCC	≥55
XXX	2008-11-06	High expression	Low expression	High-risk group	Death	38	High expression	High expression	Low expression	High expression	High expression	III–IV	G3	LNM	SCC	≥55
XXX	2008-12-02	High expression	Low expression	High-risk group	Death	39	High expression	High expression	High expression	High expression	High expression	III–IV	G3	LNM	SCC	≥55
XXX	2009-02-01	High expression	Low expression	High-risk group	Death	40	High expression	High expression	High expression	Low expression	Low expression	III–IV	G3	LNM	SCC	≥55
XXX	2009-02-16	High expression	Low expression	High-risk group	Death	41	High expression	High expression	High expression	Low expression	Low expression	III–IV	G1-G2	LNM	SCC	≥55
XXX	2009-03-02	High expression	Low expression	High-risk group	Death	42	Low expression	High expression	High expression	Low expression	Low expression	III–IV	G3	LNM	SCC	<55
XX	2009-03-30	High expression	Low expression	High-risk group	Death	43	Low expression	Low expression	High expression	Low expression	Low expression	III–IV	G3	LNM	SCC	<55
XX	2009-04-06	High expression	Low expression	High-risk group	Death	44	High expression	Low expression	Low expression	Low expression	Low expression	III–IV	G3	LNM	SCC	≥55
XX	2009-05-03	High expression	High expression	Intermediate-risk group	Death	45	Low expression	High expression	High expression	High expression	High expression	III–IV	G1-G2	LNM	SCC	≥55
XXX	2011-08-09	Low expression	Low expression	Intermediate-risk group	Death	46	High expression	High expression	High expression	High expression	High expression	III–IV	G1-G2	LNM	SCC	≥55
XXX	2009-05-06	High expression	Low expression	High-risk group	Death	44	Low expression	High expression	High expression	High expression	High expression	III–IV	G1-G2	LNM	SCC	≥55
XXX	2011-08-22	High expression	Low expression	High-risk group	Death	48	Low expression	High expression	High expression	High expression	High expression	III–IV	G1-G2	LNM	SCC	≥55
XXX	2009-05-25	High expression	Low expression	High-risk group	Death	49	Low expression	High expression	High expression	High expression	High expression	III–IV	G1-G2	LNM	SCC	≥55
XXX	2009-06-29	High expression	Low expression	High-risk group	Death	48	Low expression	High expression	High expression	High expression	High expression	III–IV	G3	LNM	SCC	<55
XXX	2009-07-04	High expression	Low expression	High-risk group	Death	51	Low expression	High expression	High expression	High expression	High expression	III–IV	G1-G2	LNM	SCC	<55
XXX	2009-07-28	High expression	Low expression	High-risk group	Death	52	Low expression	High expression	High expression	High expression	High expression	III–IV	G1-G2	LNM	SCC	<55
XXX	2009-08-03	Low expression	Low expression	Intermediate-risk group	Death	53	Low expression	High expression	High expression	High expression	High expression	III–IV	G1-G2	LNM	SCC	<55
XXX	2009-08-17	Low expression	Low expression	Intermediate-risk group	Death	54	High expression	High expression	High expression	High expression	High expression	III–IV	G3	LNM	SCC	≥55
XXX	2009-09-07	High expression	Low expression	High-risk group	Death	57	Low expression	High expression	High expression	High expression	High expression	I–II	G1-G2	LNM	SCC	≥55
XXX	2009-10-06	High expression	Low expression	High-risk group	Death	54	Low expression	High expression	High expression	High expression	High expression	III–IV	G1-G2	LNM	SCC	≥55
XXX	2009-11-06	High expression	Low expression	High-risk group	Death	59	Low expression	High expression	High expression	High expression	High expression	I–II	G1-G2	LNM	Other	<55
XXX	2009-12-14	High expression	Low expression	High-risk group	Death	60	Low expression	High expression	High expression	High expression	High expression	I–II	G1-G2	LNM	SCC	<55
XXX	2010-01-05	High expression	Low expression	High-risk group	Death	60	Low expression	High expression	High expression	High expression	High expression	I–II	G1-G2	LNM	SCC	<55
XXX	2010-02-09	High expression	Low expression	High-risk group	Death	60	Low expression	High expression	High expression	High expression	High expression	I–II	G1-G2	LNM	SCC	<55
XXX	2010-02-22	High expression	Low expression	High-risk group	Survive	61	High expression	High expression	High expression	High expression	High expression	III–IV	G3	LNM	SCC	≥55
XXX	2010-03-23	High expression	Low expression	High-risk group	Survive	62	High expression	High expression	High expression	High expression	High expression	I–II	G1-G2	LNM	SCC	≥55
XXXX	2010-04-08	High expression	Low expression	High-risk group	Survive	63	High expression	High expression	High expression	Low expression	High expression	I–II	G1-G2	LNM	SCC	≥55
XXX	2010-04-19	High expression	Low expression	High-risk group	Survive	64	High expression	High expression	High expression	Low expression	High expression	I–II	G1-G2	LNM	SCC	<55
XXX	2010-05-07	High expression	Low expression	High-risk group	Survive	65	Low expression	High expression	High expression	Low expression	High expression	III–IV	G1-G2	LNM	SCC	≥55
XXX	2010-05-10	High expression	Low expression	High-risk group	Survive	64	Low expression	High expression	High expression	High expression	High expression	III–IV	G1-G2	LNM	SCC	<55
XXX	2010-05-25	High expression	Low expression	High-risk group	Survive	67	Low expression	High expression	High expression	High expression	High expression	III–IV	G1-G2	LNM	Other	<55
XXX	2010-06-09	High expression	Low expression	High-risk group	Survive	68	Low expression	High expression	High expression	High expression	High expression	III–IV	G1-G2	LNM	SCC	≥55
XXX	2010-06-14	High expression	Low expression	High-risk group	Survive	69	Low expression	High expression	High expression	High expression	High expression	III–IV	G1-G2	LNM	SCC	≥55
XXX	2010-06-29	High expression	Low expression	High-risk group	Survive	70	Low expression	High expression	High expression	High expression	High expression	III–IV	G1-G2	LNM	SCC	≥55
XXX	2010-07-05	High expression	Low expression	High-risk group	Survive	71	High expression	High expression	High expression	High expression	High expression	III–IV	G1-G2	LNM	SCC	≥55
XXX	2010-07-13	High expression	Low expression	High-risk group	Survive	72	High expression	High expression	High expression	High expression	High expression	III–IV	G1-G2	LNM	SCC	<55
XXX	2010-07-27	High expression	High expression	Intermediate-risk group	Survive	83	High expression	High expression	High expression	High expression	High expression	I–II	G3	NO LNM	SCC	≥55
XX	2010-08-03	High expression	High expression	Intermediate-risk group	Survive	84	High expression	High expression	High expression	High expression	High expression	I–II	G3	NO LNM	SCC	≥55
XXX	2010-08-18	High expression	High expression	Intermediate-risk group	Survive	85	High expression	High expression	High expression	High expression	High expression	I–II	G1-G2	NO LNM	SCC	≥55
XXX	2010-09-06	High expression	High expression	Intermediate-risk group	Survive	86	High expression	High expression	High expression	High expression	High expression	I–II	G1-G2	NO LNM	SCC	≥55
XXX	2010-09-14	High expression	High expression	Intermediate-risk group	Survive	77	High expression	High expression	High expression	High expression	High expression	I–II	G1-G2	NO LNM	SCC	<55
XXX	2010-10-05	High expression	High expression	Intermediate-risk group	Survive	78	High expression	High expression	High expression	High expression	High expression	I–II	G3	NO LNM	Other	≥55
XXX	2010-10-15	High expression	High expression	Intermediate-risk group	Survive	79	High expression	High expression	High expression	High expression	High expression	I–II	G1-G2	NO LNM	Other	≥55
XXX	2010-10-18	High expression	Low expression	High-risk group	Survive	80	High expression	High expression	High expression	High expression	High expression	I–II	G1-G2	NO LNM	Other	<55
XXX	2010-04-30	High expression	Low expression	High-risk group	Survive	81	Low expression	High expression	High expression	High expression	High expression	I–II	G1-G2	NO LNM	SCC	<55
XXX	2010-11-01	High expression	Low expression	High-risk group	Survive	83	Low expression	Low expression	Low expression	Low expression	Low expression	I–II	G3	NO LNM	SCC	≥55
XXX	2010-07-05	High expression	High expression	Intermediate-risk group	Survive	84	Low expression	Low expression	Low expression	Low expression	Low expression	I–II	G1-G2	NO LNM	SCC	≥55
XXX	2010-11-15	High expression	Low expression	High-risk group	Survive	85	Low expression	Low expression	Low expression	Low expression	Low expression	I–II	G1-G2	NO LNM	SCC	≥55
XX	2010-12-06	High expression	Low expression	High-risk group	Survive	86	High expression	Low expression	Low expression	Low expression	Low expression	I–II	G1-G2	NO LNM	SCC	≥55
XX	2010-12-30	High expression	High expression	Intermediate-risk group	Survive	87	Low expression	Low expression	Low expression	Low expression	Low expression	I–II	G1-G2	NO LNM	SCC	≥55
XXX	2011-01-10	Low expression	Low expression	Intermediate-risk group	Survive	88	Low expression	Low expression	Low expression	Low expression	Low expression	I–II	G3	NO LNM	SCC	≥55
XXX	2011-02-19	Low expression	Low expression	Intermediate-risk group	Survive	89	Low expression	Low expression	Low expression	Low expression	Low expression	I–II	G1-G2	NO LNM	SCC	≥55
XXX	2011-02-28	Low expression	Low expression	Intermediate-risk group	Survive	90	Low expression	Low expression	Low expression	Low expression	Low expression	I–II	G1-G2	NO LNM	SCC	<55
XXX	2011-03-01	Low expression	Low expression	Intermediate-risk group	Survive	91	High expression	Low expression	Low expression	Low expression	Low expression	I–II	G1-G2	NO LNM	SCC	<55
XXXX	2011-03-29	Low expression	High expression	Low-risk group	Survive	92	High expression	Low expression	Low expression	Low expression	Low expression	I–II	G1-G2	NO LNM	SCC	<55
XXX	2011-04-07	Low expression	High expression	Low-risk group	Survive	93	High expression	Low expression	Low expression	Low expression	Low expression	III–IV	G1-G2	NO LNM	SCC	<55
XXX	2011-04-18	Low expression	High expression	Low-risk group	Survive	94	High expression	Low expression	Low expression	Low expression	Low expression	III–IV	G1-G2	NO LNM	SCC	<55
XXX	2011-04-25	Low expression	Low expression	Intermediate-risk group	Death	55	Low expression	Low expression	Low expression	Low expression	Low expression	I–II	G1-G2	NO LNM	SCC	≥55
XX	2011-05-08	Low expression	Low expression	Intermediate-risk group	Death	61	Low expression	Low expression	Low expression	Low expression	Low expression	I–II	G3	NO LNM	SCC	≥55
XXX	2011-05-22	High expression	Low expression	High-risk group	Survive	77	Low expression	Low expression	Low expression	Low expression	Low expression	I–II	G1-G2	NO LNM	SCC	<55
XXX	2011-05-23	High expression	Low expression	High-risk group	Death	88	Low expression	Low expression	Low expression	Low expression	Low expression	I–II	G1-G2	NO LNM	SCC	≥55
XXX	2011-06-03	High expression	Low expression	High-risk group	Death	79	Low expression	Low expression	Low expression	Low expression	Low expression	I–II	G1-G2	NO LNM	SCC	<55
XXX	2011-06-20	High expression	Low expression	High-risk group	Death	87	Low expression	Low expression	Low expression	Low expression	Low expression	I–II	G1-G2	NO LNM	SCC	<55
XXX	2011-07-04	High expression	Low expression	High-risk group	Survive	86	High expression	Low expression	Low expression	Low expression	Low expression	I–II	G1-G2	NO LNM	Other	<55
XXX	2011-08-15	High expression	Low expression	High-risk group	Survive	95	Low expression	Low expression	Low expression	Low expression	Low expression	I–II	G1-G2	NO LNM	Other	≥55
XXX	2011-08-22	High expression	Low expression	High-risk group	Survive	81	Low expression	Low expression	Low expression	High expression	Low expression	I–II	G3	NO LNM	Other	≥55
XXX	2011-09-05	Low expression	High expression	Low-risk group	Death	82	Low expression	Low expression	Low expression	High expression	Low expression	III–IV	G1-G2	NO LNM	Other	≥55
XXX	2011-09-19	Low expression	High expression	Low-risk group	Death	83	Low expression	Low expression	Low expression	Low expression	Low expression	III–IV	G1-G2	NO LNM	SCC	≥55
XXX	2011-09-26	High expression	Low expression	High-risk group	Death	74	Low expression	Low expression	Low expression	High expression	Low expression	I–II	G1-G2	NO LNM	SCC	≥55
XXX	2011-10-10	Low expression	High expression	Low-risk group	Survive	95	Low expression	Low expression	Low expression	Low expression	Low expression	I–II	G1-G2	NO LNM	SCC	≥55
XXX	2011-10-24	Low expression	High expression	Low-risk group	Survive	86	High expression	Low expression	Low expression	High expression	Low expression	I–II	G1-G2	NO LNM	SCC	≥55
XXX	2011-11-02	Low expression	High expression	Low-risk group	Death	57	High expression	Low expression	Low expression	Low expression	Low expression	I–II	G1-G2	NO LNM	SCC	≥55
XX	2011-12-05	Low expression	Low expression	Intermediate-risk group	Survive	78	High expression	Low expression	Low expression	High expression	Low expression	III–IV	G1-G2	NO LNM	SCC	≥55
XXX	2011-12-26	High expression	High expression	Intermediate-risk group	Survive	79	High expression	Low expression	Low expression	High expression	Low expression	III–IV	G1-G2	NO LNM	SCC	≥55
XXX	2012-01-05	Low expression	High expression	Low-risk group	Survive	70	High expression	Low expression	Low expression	High expression	Low expression	III–IV	G1-G2	NO LNM	SCC	≥55
XXX	2012-01-07	Low expression	High expression	Low-risk group	Death	81	High expression	Low expression	Low expression	High expression	Low expression	I–II	G1-G2	NO LNM	SCC	≥55
XXX	2012-02-09	Low expression	High expression	Low-risk group	Death	72	High expression	Low expression	Low expression	High expression	Low expression	I–II	G1-G2	NO LNM	SCC	≥55
XXX	2012-03-30	Low expression	High expression	Low-risk group	Survive	73	High expression	Low expression	Low expression	High expression	Low expression	I–II	G3	NO LNM	SCC	<55
XXX	2012-04-09	Low expression	High expression	Low-risk group	Survive	74	Low expression	Low expression	Low expression	Low expression	Low expression	I–II	G1-G2	NO LNM	SCC	<55
XXX	2012-04-11	Low expression	High expression	Low-risk group	Survive	75	Low expression	Low expression	Low expression	Low expression	Low expression	I–II	G1-G2	NO LNM	SCC	<55
XX	2012-05-10	Low expression	High expression	Low-risk group	Survive	76	Low expression	Low expression	Low expression	Low expression	Low expression	I–II	G3	NO LNM	SCC	<55
XXX	2012-05-28	Low expression	High expression	Low-risk group	Survive	77	Low expression	Low expression	Low expression	Low expression	Low expression	I–II	G1-G2	NO LNM	SCC	<55
XX	2012-06-11	Low expression	High expression	Low-risk group	Death	78	High expression	Low expression	Low expression	Low expression	Low expression	I–II	G1-G2	NO LNM	SCC	<55
XXX	2012-06-20	Low expression	High expression	Low-risk group	Survive	79	High expression	Low expression	Low expression	Low expression	Low expression	I–II	G1-G2	NO LNM	SCC	≥55
XXX	2012-07-12	Low expression	High expression	Low-risk group	Survive	80	High expression	High expression	High expression	High expression	High expression	I–II	G3	NO LNM	SCC	≥55
XXX	2012-07-23	Low expression	High expression	Low-risk group	Survive	81	Low expression	High expression	Low expression	Low expression	High expression	I–II	G3	NO LNM	SCC	≥55
XX	2012-08-06	Low expression	High expression	Low-risk group	Survive	81	Low expression	High expression	High expression	High expression	High expression	III–IV	G3	NO LNM	SCC	<55
XX	2012-08-27	Low expression	High expression	Low-risk group	Survive	83	Low expression	High expression	Low expression	Low expression	High expression	I–II	G3	NO LNM	Other	<55
XXX	2012-09-11	Low expression	High expression	Low-risk group	Survive	74	Low expression	Low expression	High expression	High expression	High expression	I–II	G3	NO LNM	Other	<55
XXX	2010-03-21	Low expression	High expression	Low-risk group	Survive	75	High expression	Low expression	High expression	High expression	High expression	I–II	G1-G2	NO LNM	Other	<55
XXX	2010-03-25	Low expression	High expression	Low-risk group	Survive	76	Low expression	Low expression	High expression	Low expression	High expression	I–II	G3	NO LNM	Other	≥55
XXX	2012-11-04	Low expression	High expression	Low-risk group	Survive	77	Low expression	Low expression	Low expression	Low expression	Low expression	I–II	G1-G2	NO LNM	SCC	≥55
XX	2010-03-25	Low expression	High expression	Low-risk group	Survive	78	Low expression	Low expression	Low expression	Low expression	Low expression	I–II	G1-G2	NO LNM	SCC	≥55
XXX	2012-11-14	Low expression	High expression	Low-risk group	Survive	79	Low expression	Low expression	Low expression	Low expression	Low expression	I–II	G1-G2	NO LNM	SCC	≥55
XXX	2012-12-11	Low expression	High expression	Low-risk group	Survive	70	Low expression	Low expression	Low expression	Low expression	Low expression	I–II	G1-G2	NO LNM	SCC	≥55
XXX	2012-12-12	Low expression	High expression	Low-risk group	Survive	71	Low expression	Low expression	Low expression	Low expression	Low expression	III–IV	G1-G2	NO LNM	SCC	≥55
XXX	2012-01-14	Low expression	High expression	Low-risk group	Survive	72	Low expression	Low expression	High expression	Low expression	Low expression	I–II	G1-G2	NO LNM	SCC	≥55
XXX	2012-02-16	Low expression	High expression	Low-risk group	Survive	73	Low expression	Low expression	High expression	Low expression	Low expression	I–II	G1-G2	NO LNM	SCC	≥55
XXX	2012-02-21	Low expression	High expression	Low-risk group	Survive	74	Low expression	Low expression	Low expression	Low expression	Low expression	I–II	G1-G2	NO LNM	SCC	<55
XXX	2012-03-26	Low expression	High expression	Low-risk group	Survive	80	Low expression	Low expression	Low expression	Low expression	Low expression	III–IV	G1-G2	NO LNM	SCC	<55
XXX	2009-04-04	Low expression	High expression	Low-risk group	Survive	86	Low expression	Low expression	Low expression	Low expression	Low expression	III–IV	G1-G2	NO LNM	SCC	<55
XXX	2010-03-07	Low expression	High expression	Low-risk group	Survive	97	Low expression	High expression	Low expression	Low expression	Low expression	III–IV	G1-G2	NO LNM	SCC	<55
XX	2009-06-06	Low expression	High expression	Low-risk group	Survive	98	Low expression	Low expression	Low expression	Low expression	High expression	III–IV	G1-G2	NO LNM	SCC	<55
XX	2009-07-07	Low expression	High expression	Low-risk group	Survive	99	High expression	Low expression	Low expression	Low expression	High expression	I–II	G1-G2	NO LNM	SCC	<55
XX	2009-08-08	Low expression	Low expression	Intermediate-risk group	Survive	62	High expression	High expression	High expression	High expression	High expression	I–II	G3	NO LNM	SCC	≥55
XXX	2009-10-09	Low expression	Low expression	Intermediate-risk group	Survive	63	Low expression	Low expression	Low expression	Low expression	Low expression	I–II	G1-G2	NO LNM	SCC	<55
XXX	2009-09-10	High expression	High expression	Intermediate-risk group	Survive	64	High expression	High expression	Low expression	Low expression	Low expression	I–II	G1-G2	LNM	SCC	<55
XXX	2008-01-04	High expression	High expression	Intermediate-risk group	Survive	65	Low expression	Low expression	Low expression	Low expression	High expression	I–II	G1-G2	LNM	SCC	≥55
XXX	2008-03-05	Low expression	Low expression	Intermediate-risk group	Survive	66	High expression	High expression	High expression	High expression	High expression	III–IV	G3	LNM	SCC	≥55
XXX	2008-06-06	Low expression	Low expression	Intermediate-risk group	Survive	65	Low expression	Low expression	High expression	High expression	High expression	III–IV	G3	NO LNM	Other	<55
XXX	2008-07-07	Low expression	Low expression	Intermediate-risk group	Survive	81	Low expression	Low expression	Low expression	Low expression	Low expression	I–II	G1-G2	NO LNM	SCC	<55
XXX	2008-08-08	High expression	High expression	Intermediate-risk group	Survive	75	High expression	High expression	Low expression	Low expression	Low expression	I–II	G1-G2	NO LNM	Other	<55
XXX	2008-09-09	High expression	Low expression	High-risk group	Survive	66	High expression	High expression	High expression	High expression	High expression	III–IV	G3	LNM	SCC	≥55
XXX	2008-10-10	High expression	Low expression	High-risk group	Survive	65	Low expression	Low expression	Low expression	High expression	Low expression	III–IV	G1-G2	NO LNM	SCC	≥55
XXX	2008-11-11	High expression	Low expression	High-risk group	Survive	62	Low expression	High expression	High expression	Low expression	High expression	III–IV	G3	LNM	SCC	≥55
XXX	2009-10-13	High expression	Low expression	High-risk group	Survive	61	High expression	Low expression	Low expression	High expression	Low expression	III–IV	G1-G2	NO LNM	SCC	<55
XXX	2009-10-22	High expression	High expression	Intermediate-risk group	Survive	71	High expression	Low expression	Low expression	High expression	High expression	I–II	G1-G2	NO LNM	SCC	≥55
XXX	2009-11-04	Low expression	Low expression	Intermediate-risk group	Survive	82	High expression	High expression	Low expression	High expression	High expression	III–IV	G1-G2	LNM	Other	≥55
XXX	2009-11-20	High expression	High expression	Intermediate-risk group	Death	66	High expression	High expression	Low expression	Low expression	High expression	III–IV	G1-G2	LNM	Other	≥55
XX	2009-12-21	Low expression	Low expression	Intermediate-risk group	Survive	77	Low expression	High expression	Low expression	Low expression	High expression	III–IV	G1-G2	LNM	Other	≥55
XXX	2010-12-22	High expression	High expression	Intermediate-risk group	Survive	68	Low expression	High expression	Low expression	Low expression	High expression	I–II	G1-G2	LNM	Other	≥55
XXX	2010-05-07	Low expression	Low expression	Intermediate-risk group	Survive	78	Low expression	High expression	Low expression	Low expression	High expression	I–II	G1-G2	LNM	Other	≥55
XXX	2010-01-08	High expression	Low expression	High-risk group	Survive	68	Low expression	Low expression	Low expression	Low expression	High expression	I–II	G1-G2	NO LNM	Other	≥55
XXX	2010-11-09	High expression	Low expression	High-risk group	Survive	62	Low expression	Low expression	Low expression	Low expression	High expression	I–II	G1-G2	NO LNM	Other	≥55
XX	2010-12-10	High expression	Low expression	High-risk group	Survive	64	Low expression	Low expression	Low expression	Low expression	High expression	I–II	G1-G2	NO LNM	SCC	≥55
XXX	2010-06-11	High expression	Low expression	High-risk group	Survive	65	Low expression	Low expression	High expression	Low expression	High expression	I–II	G1-G2	NO LNM	SCC	<55
XX	2010-09-12	High expression	Low expression	High-risk group	Survive	76	Low expression	Low expression	High expression	Low expression	High expression	III–IV	G1-G2	NO LNM	SCC	<55
XXX	2010-12-13	High expression	Low expression	High-risk group	Survive	65	Low expression	High expression	High expression	Low expression	High expression	III–IV	G1-G2	NO LNM	SCC	<55
XXX	2011-01-20	High expression	Low expression	High-risk group	Survive	66	High expression	High expression	High expression	High expression	Low expression	I–II	G1-G2	NO LNM	SCC	<55
XXX	2010-01-04	High expression	Low expression	High-risk group	Survive	65	High expression	High expression	High expression	High expression	Low expression	I–II	G1-G2	LNM	SCC	<55
XXX	2010-01-17	High expression	Low expression	High-risk group	Survive	66	High expression	High expression	High expression	High expression	Low expression	I–II	G3	LNM	SCC	<55
XX	2011-05-23	High expression	Low expression	High-risk group	Survive	75	High expression	High expression	High expression	High expression	Low expression	I–II	G3	LNM	SCC	<55
XXX	2011-06-24	High expression	Low expression	High-risk group	Survive	81	High expression	High expression	High expression	High expression	Low expression	I–II	G3	LNM	SCC	≥55
XXX	2011-07-25	High expression	Low expression	High-risk group	Death	70	Low expression	High expression	High expression	High expression	Low expression	III–IV	G3	LNM	SCC	≥55
XXX	2012-09-27	High expression	Low expression	High-risk group	Death	62	Low expression	Low expression	High expression	High expression	Low expression	III–IV	G3	LNM	SCC	<55
XXX	2012-10-28	High expression	Low expression	High-risk group	Survive	72	Low expression	High expression	High expression	High expression	Low expression	III–IV	G3	NO LNM	SCC	<55
XX	2012-11-29	High expression	Low expression	High-risk group	Survive	72	High expression	High expression	High expression	High expression	Low expression	III–IV	G3	NO LNM	SCC	<55
XXX	2012-10-30	High expression	Low expression	High-risk group	Survive	75	High expression	High expression	High expression	High expression	High expression	III–IV	G3	LNM	SCC	≥55
XXX	2012-08-31	High expression	Low expression	High-risk group	Survive	62	High expression	High expression	High expression	High expression	High expression	III–IV	G3	LNM	SCC	≥55
XX	2012-08-11	High expression	Low expression	High-risk group	Survive	65	High expression	High expression	High expression	High expression	High expression	III–IV	G3	LNM	SCC	≥55
XXX	2012-09-02	High expression	Low expression	High-risk group	Survive	73	High expression	High expression	High expression	High expression	High expression	III–IV	G3	LNM	SCC	≥55
XXX	2008-01-03	Low expression	High expression	Low-risk group	Survive	83	High expression	High expression	High expression	High expression	High expression	III–IV	G3	LNM	SCC	≥55
XXX	2008-01-08	High expression	Low expression	High-risk group	Survive	78	Low expression	Low expression	Low expression	Low expression	Low expression	I–II	G1-G2	NO LNM	Other	<55
XXX	2008-01-16	High expression	High expression	Intermediate-risk group	Survive	82	High expression	High expression	High expression	High expression	High expression	III–IV	G3	LNM	SCC	≥55
XXX	2008-02-04	Low expression	High expression	Low-risk group	Survive	91	Low expression	Low expression	Low expression	Low expression	Low expression	I–II	G1-G2	NO LNM	Other	<55
XXX	2008-02-11	High expression	High expression	Intermediate-risk group	Survive	88	Low expression	Low expression	Low expression	Low expression	Low expression	I–II	G3	NO LNM	SCC	≥55
XX	2008-02-18	Low expression	Low expression	Intermediate-risk group	Survive	79	High expression	High expression	High expression	High expression	High expression	III–IV	G1-G2	LNM	Other	<55
XX	2010-02-15	High expression	High expression	Intermediate-risk group	Survive	85	High expression	High expression	High expression	High expression	High expression	III–IV	G3	LNM	SCC	≥55
XX	2008-02-27	Low expression	High expression	Low-risk group	Survive	81	High expression	High expression	High expression	High expression	High expression	III–IV	G4	NO LNM	SCC	≥55
XXX	2013-03-27	High expression	Low expression	High-risk group	Death	78	Low expression	Low expression	Low expression	Low expression	Low expression	I–II	G5	LNM	SCC	≥55
XXX	2011-12-13	Low expression	Low expression	Intermediate-risk group	Survive	84	Low expression	Low expression	Low expression	Low expression	Low expression	I–II	G6	NO LNM	Other	<55
XXX	2011-11-15	High expression	High expression	Intermediate-risk group	Survive	81	High expression	High expression	High expression	High expression	High expression	III–IV	G1-G2	LNM	Other	<56
XXX	2012-06-26	High expression	High expression	Intermediate-risk group	Survive	85	Low expression	Low expression	Low expression	Low expression	Low expression	I–II	G3	NO LNM	Other	<57
XXX	2012-03-19	Low expression	Low expression	Intermediate-risk group	Survive	89	High expression	High expression	High expression	High expression	High expression	III–IV	G1-G2	LNM	SCC	≥55
XXX	2013-02-05	Low expression	Low expression	Intermediate-risk group	Death	54	Low expression	Low expression	Low expression	Low expression	Low expression	III–IV	G1-G2	LNM	SCC	<55
XXX	2013-01-29	High expression	High expression	Intermediate-risk group	Survive	66	High expression	High expression	High expression	High expression	High expression	III–IV	G1-G2	NO LNM	SCC	≥55
XX	2012-04-17	Low expression	High expression	Low-risk group	Survive	62	High expression	High expression	High expression	High expression	High expression	III–IV	G1-G2	NO LNM	SCC	≥55
XXX	2013-01-07	High expression	Low expression	High-risk group	Death	54	High expression	High expression	High expression	High expression	Low expression	III–IV	G1-G2	LNM	Other	<55
XXX	2012-10-09	High expression	High expression	Intermediate-risk group	Survive	88	High expression	Low expression	Low expression	High expression	Low expression	I–II	G3	NO LNM	SCC	≥55
XXX	2012-10-22	Low expression	Low expression	Intermediate-risk group	Death	78	Low expression	High expression	High expression	Low expression	High expression	III–IV	G1-G2	LNM	Other	<55
XXX	2012-10-29	Low expression	Low expression	Intermediate-risk group	Survive	66	High expression	High expression	Low expression	Low expression	High expression	I–II	G1-G2	NO LNM	SCC	≥55
XXX	2012-11-06	High expression	High expression	Intermediate-risk group	Survive	91	High expression	High expression	Low expression	Low expression	High expression	I–II	G1-G2	NO LNM	SCC	≥55
XXX	2012-11-12	Low expression	Low expression	Intermediate-risk group	Survive	86	High expression	High expression	Low expression	Low expression	High expression	I–II	G1-G2	NO LNM	SCC	≥55
XXX	2012-11-27	High expression	Low expression	High-risk group	Survive	61	High expression	High expression	High expression	High expression	Low expression	I–II	G3	NO LNM	SCC	≥55
XXX	2012-12-03	Low expression	High expression	Low-risk group	Death	88	Low expression	Low expression	Low expression	Low expression	Low expression	III–IV	G3	LNM	Other	<55
XXX	2012-12-17	High expression	High expression	Intermediate-risk group	Death	49	High expression	High expression	Low expression	High expression	High expression	III–IV	G1-G2	LNM	Other	<55
XX	2012-12-26	Low expression	Low expression	Intermediate-risk group	Death	56	Low expression	Low expression	Low expression	Low expression	Low expression	I–II	G3	NO LNM	Other	<55
